# Supplementary material for: Clinical Evaluation of Flowable Composite Materials in Permanent Molars Small Class I Restorations: 3-Year Double Blind Clinical Study
Source: Materials (Basel). 2021 Jul 31;14(15):4283. doi: 10.3390/ma14154283 (PMC8347401; doi:10.3390/ma14154283)
Supplement: Supplementary file 1 [file materials-14-04283-s001.zip]

Archive with 1 entries (1 files):
- materials-1271279-supplementary.pdf
